# Supplementary material for: SGCE promotes breast cancer stemness by promoting the transcription of FGF-BP1 by Sp1
Source: J Biol Chem. 2023 Oct 12;299(11):105351. doi: 10.1016/j.jbc.2023.105351 (PMC10641673; doi:10.1016/j.jbc.2023.105351)
Supplement: Supporting Table S1 [file mmc1.xlsx]

## Sheet: Sheet1
Table S1. Primers and si/shRNA sequences used in this paper.
Primers	Primer sequence
shSGCE#1-F	CCGGACCTGGATGGCTTCGATATATCTCGAGATATATCGAAGCCATCCAGGTTTTTTG
shSGCE#1-R	AATTCAAAAAACCTGGATGGCTTCGATATATCTCGAGATATATCGAAGCCATCCAGGT
shSGCE#2-F	CCGGATTGAGATGTAGTCAAGAAATCTCGAGATTTCTTGACTACATCTCAA TTTTTTG
shSGCE#2-R	AATTCAAAAAATTGAGATGTAGTCAAGAAATCTCGAGA TTTCTTGACTACATCTCAAT
shFGF-BP1#1-F	CCGGGAGCTCTCTCTGCACATTCTTCTCGAGAAGAATGTGCAGAGAGAGCTCTTTTTG
shFGF-BP1#1-R	AATTCAAAAAGAGCTCTCTCTGCACATTCTTCTCGAGAAGAATGTGCAGAGAGAGCTC
shFGF-BP1#2-F	CCGGGCTCAAGGATGAGAGAGTCTACTCGAGTAGACTCTCTCATCCTTGAGCTTTTTG
shFGF-BP1#2-R	AATTCAAAAAGCTCAAGGATGAGAGAGTCTACTCGAGTAGACTCTCTCATCCTTGAGC
qRT-SGCE-F	GGTTCTTGGAGACTTTCTTGGC
qRT-SGCE-R	ATGACATAAACGCCCTCCTTC
qRT-FGF-BP1-F	GGAAACAAGTTGCCCGGAATC
qRT-FGF-BP1-F	AATAGAGTGGAGCTGACTAGCTT
qRT-Sp1-F	CACACTTGCGCTGGCATACA
qRT-Sp1-R	GGACACTCAGGGCAGGCAA
siSp1#1	ACCTGGAGTGATGCCTAATAT
siSp1#2	CACTCCTTCAGCCCTTATTAC
Promoter-FGF-BP1-F	GTTGTCCTCCTATCCTGGCCA
Promoter-FGF-BP1-R	GAGTGAATTGCAGGCTGCAGCT
qRT-18SrRNA-F	CGCCGCTAGAGGTGAAATTCT
qRT-18SrRNA-R	CGAACCTCCGACTTTCGTTCT
qRT-GAPDH-F	GGTGAAGGTCGGAGTCAACG
qRT-GAPDH-R	TGGGTGGAATCACCGTGCTG
