# Supplementary material for: SGCE promotes breast cancer stemness by promoting the transcription of FGF-BP1 by Sp1
Source: J Biol Chem. 2023 Oct 12;299(11):105351. doi: 10.1016/j.jbc.2023.105351 (PMC10641673; doi:10.1016/j.jbc.2023.105351)
Supplement: Supporting Table S2 [file mmc2.xlsx]

## Sheet: Sheet1
Table S2. Antibody used in this paper.
Antibody	Company and Cat.	Application in article
SGCE	Sigma, HPA074790	IP, WB,IF,ChIP
FGF-BP1	R&D system. MAB1593	WB
Sp1	Santa Cruz.SC-59	IP, WB, IF, ChIP
Sp1	Proteintech. 21962-1-AP	IP, WB
GAPDH	Santa Cruz.SC-32233	WB
Tubulin	Sigma. T5168	WB
Actin	Sigma. A5441	WB
KLF5	Homemade antibody	WB
KLF5	R&D system, AF3758	ChIP
LaminB1	Cell signaling, 13435S	WB
CD24-PE	BD,555428	Flow cytometry
CD44-FITC	BD,555478	Flow cytometry
7AAD	BD,51-68981E	Flow cytometry
p-Akt	Cell signaling.9018P	WB
Akt	Cell Signaling. 4685s	WB
ERK	Santa Cruz. SC-154	WB
P-ERK	Santa Cruz. SC-7383	WB
