# Supplementary material for: SGCE promotes breast cancer stemness by promoting the transcription of FGF-BP1 by Sp1
Source: J Biol Chem. 2023 Oct 12;299(11):105351. doi: 10.1016/j.jbc.2023.105351 (PMC10641673; doi:10.1016/j.jbc.2023.105351)
Supplement: Supporting Table S3 [file mmc3.xlsx]

## Sheet: Sheet1
Table S3. Reagent used in this paper.
Reagent	Company and Cat.
FGF-BP1 recombinant protein	Novus, NBP2-51933
FGF2 recombinant protein	PeproTech,100-18B
Infigratinib (BGJ398)	Selleck, 872511-34-7
